# Supplementary material for: araGWAB: Network-based boosting of genome-wide association studies in Arabidopsis thaliana
Source: Sci Rep. 2018 Feb 13;8:2925. doi: 10.1038/s41598-018-21301-4 (PMC5811503; doi:10.1038/s41598-018-21301-4)
Supplement: Supplementary file 1 — Supplemental Table S1 [file 41598_2018_21301_MOESM1_ESM.xlsx]

## Sheet: Title page
araGWAB: Network-based boosting of genome-wide association studies in Arabidopsis thaliana Tak Lee and Insuk Lee

## Sheet: Table legend
Supplemental Table S1. Top 20 novel candidate genes of the nine phenotypes that were significantly boosted by araGWAB. The rows in dark green are the genes validated by direct evidences (e.g., mutant assays) or indirect evidences (e.g. expression analysis, protein-protein interactions by yeast-two-hybrid assay or mass spectrometry proteomics analysis) from multiple publications. The rows in light…

## Sheet: As2CFU2
As2CFU2 (In planta bacterial growth (number of CFU / leaf area) of the 5 P. viridiflava strains were individually measured)
Rank	Gene	Description	PMID
1	AT3G02090	MPPBETA, Insulinase (Peptidase family M16) protein
2	AT5G40650	SDH2-2, succinate dehydrogenase 2-2
3	AT5G02500	HSC70-1, heat shock cognate protein 70-1, association with BON1	26408532
4	AT5G02490	Hsp70-2, Heat shock protein 70 (Hsp 70) family protein, interacts with SGT1 for defense response	18065690
5	AT5G13490	AAC2, ADP/ATP carrier 2
6	AT3G08580	AAC1, ADP/ATP carrier 1
7	AT4G05320	UBQ10, polyubiquitin 10
8	AT3G23990	HSP60, heat shock protein 60
9	AT5G15090	VDAC3, voltage dependent anion channel 3, increased expression after P. syringae inoculation	17028151, 19326079
10	AT5G59970	Histone superfamily protein
11	AT5G28540	BIP1, heat shock protein 70 (Hsp70), BIP1 forms complex with SDF2 for protein quality control	19763086
12	AT3G13580	Ribosomal protein L30/L7 family protein
13	AT3G56070	ROC2, rotamase cyclophilin 2
14	AT3G45930	Histone superfamily protein
15	AT5G20620	UBQ4 , ubiquitin 4
16	AT3G14600	Ribosomal protein L18ae/LX family protein
17	AT3G04920	Ribosomal protein S24e family protein
18	AT3G23660	Sec23/Sec24 protein transport family protein
19	AT5G28060	Ribosomal protein S24e family protein, downregulated after Agrobacterium tumefaciens infection	16776300
20	AT5G20160	Ribosomal protein L7Ae/L30e/S12e/Gadd45 family protein

## Sheet: At1CFU2
At1CFU2 (In planta bacterial growth (number of CFU / leaf area) of the 5 P. viridiflava strains were individually measured)
Rank	Gene	Description	PMID
1	AT5G02870	Ribosomal protein L4/L1 family
2	AT5G13490	AAC2, ADP/ATP carrier 2
3	AT1G03280	Transcription factor TFIIE, alpha subunit
4	AT5G19780	TUA5,tubulin alpha-5
5	AT5G19770	TUA3,tubulin alpha-3
6	AT5G27850	Ribosomal protein L18e/L15 superfamily protein
7	AT1G56070	LOS1, LOW EXPRESSION OF OSMOTICALLY RESPONSIVE GENES 1,Ribosomal protein S5/Elongation factor G/III/V family protein, downregulated 48 h after inoculation with Agrobacterium tumefaciens	16776300
8	AT5G27720	emb1644,embryo defective 1644
9	AT4G02840	Small nuclear ribonucleoprotein family protein, unknown protein
10	AT4G27230	HTA2, histone H2A 2
11	AT5G06290	2-cysteine peroxiredoxin B, (1) differentially expressed protein when inoculated with Pseudomonas syringae , (2) differential expression under MPK4(regulator of pathogen defense response) mutation	(1)17028151 (2)15990873
12	AT3G46010	ADF1,actin depolymerizing factor 1
13	AT1G32750	HAF01
14	AT3G46000	actin depolymerizing factor 2
15	AT4G27640	ARM repeat superfamily protein
16	AT2G37470	Histone superfamily protein
17	AT5G15090	VDAC3, voltage dependent anion channel 3, increased expression after P. syringae inoculation	17028151 19326079
18	AT1G66410	CAM4,calmodulin 4,calcium ion binding
19	AT5G59890	actin depolymerizing factor 4 (ADF4) , regulates actin dynamics during innate immune signaling	24464292
20	AT5G23860	tublin beta 8

## Sheet: Bacterial titer
Bacterial titer (Bacterial titers of Pseudomonas syringae pv. tomato DC3000)
Rank	Gene	Description	PMID	Discovered by GWAS alone?
1	AT5G42020	Heat shock protein 70 (Hsp 70) family protein
2	AT3G62030	rotamase CYP 4, transcriptional change under Pseudomonas syringae pv. tomato DC3000 infection	17028151	no
3	AT5G45775	Ribosomal L5P family protein, Fold change upon Agrobacterium tumefaciens infection	16776300	no
4	AT5G52640	HSP90.1, heat shock-like protein, plays a role during agrobacterium-mediated plant transformation	25143466	no
5	AT3G06010	SNF2/Brahma-type chromatin-remodeling protein CHR12
6	AT3G57490	Ribosomal protein S5 family protein
7	AT4G12800	PSAL,photosystem I subunit l
8	AT4G01100	ADNT1,adenine nucleotide transporter 1
9	AT3G12780	PGK1, phosphoglycerate kinase 1, S-nitrosylated in hypersensitive response	18297659	no
10	AT3G52580	Ribosomal protein S11 family protein
11	AT3G54050	HCEF1,high cyclic electron flow 1, (1) overexpressed in bacterial quorum-sensing signal , (2) changes in expression under high ascorbate (defense response modification) condition	(1)22995300 (2)12626114	no
12	AT3G11964	RIBOSOMAL RNA PROCESSING 5
13	AT4G35950	RAC6, RAC-like 6, GTPase signal transduction
14	AT1G25350	OVA9, ovule abortion 9
15	AT4G09650	ATPD, F-type H -transporting ATPase subunit delta, rapid decrease in expression when P. syringae was inoculated	17028151	no
16	AT4G09010	TL29, ascorbate peroxidase 4 (APX4)
17	AT4G01090	hypothetical protein (DUF3133)
18	AT4G01140	transmembrane protein, putative (DUF1191), protein of unknown function
19	AT4G01130	GDSL-like Lipase/Acylhydrolase superfamily protein
20	AT4G01120	GBF2, G-box binding factor 2

## Sheet: FLC
FLC (FLC gene expression)
Rank	Gene	Description	PMID	Discovered by GWAS alone?
1	AT3G12580	response to temperature stimulus
2	AT5G09500	Ribosomal protein S19 family
3	AT1G58380	Ribosomal protein S5 family protein
4	AT3G10610	Ribosomal S17 family protein, leaf longevity
5	AT4G05320	polyubiquitin10,aging,cellular protein modification process, response to salicylic acid
6	AT5G21274	CALMODULIN6, calcium-mediated signaling,temperature stress
7	AT3G24830	Ribosomal protein L13 family protein
8	AT5G02610	Ribosomal L29 family protein, ribosome biogenesis, ASK1 mutated line expression change	26940208	no
9	AT5G02960	Ribosomal protein S12/S23 family protein, response to low temperature identified by SAGE analysis	18808718	no
10	AT5G23740	Ribosomal protein S11-beta, interaction with RACK1A identified by Y2H	23435172	no
11	AT5G28060	Ribosomal protein S24e family protein, protein interaction with AP2 identified by mass-spec after immunoprecipitation	23975897	no
12	AT4G10450	Ribosomal protein L6 family protein
13	AT2G09990	Ribosomal protein S5 domain 2-like superfamily protein,protein interaction with AP2 identified by mass-spec after immunoprecipitation	23975897	no
14	AT5G47930	Zinc-binding ribosomal protein family protein
15	AT5G08180	Ribosomal protein L7Ae/L30e/S12e/Gadd45 family protein
16	AT3G25250	AGC (cAMP-dependent, cGMP-dependent and protein kinase C) kinase family protein
17	AT5G07090	Ribosomal protein S4 (RPS4A) family protein
18	AT5G54640	Histone superfamily protein, RESISTANT TO AGROBACTERIUM TRANSFORMATION 5 (RAT5)
19	AT5G45775	Ribosomal L5P family protein
20	AT5G19450	calcium-dependent protein kinase 19

## Sheet: FRI
FRI (FRI gene expression)
Rank	Gene	Description	PMID	Discovered by GWAS alone?
1	AT5G02500	HSC70-1, heat shock cognate protein 70-1
2	AT3G07110	Ribosomal protein L13 family protein
3	AT1G27400	Ribosomal protein L22p/L17e family protein
4	AT5G39740	RPL5B, ribosomal protein L5 B, related to floral development, Immunoprecipitated proteins from AP2M-GFP ap2m seedlings identified by mass spectrometric analysis	23975897	no
5	AT5G07090	Ribosomal protein S4 (RPS4A) family protein
6	AT4G13170	Ribosomal protein L13 family protein
7	AT2G17360	Ribosomal protein S4 (RPS4A) family protein , immunoprecipitated from AP2M-GFP ap2m seedlings identified by mass spectrometric analysis	23975897	no
8	AT5G28060	Ribosomal protein S24e family protein, immunoprecipitated from AP2M-GFP ap2m seedlings identified by mass spectrometric analysis	23975897	no
9	AT3G25250	AGC (cAMP-dependent, cGMP-dependent and protein kinase C) kinase family protein
10	AT4G00100	RPS13A, ribosomal protein S13A, immunoprecipitated from AP2M-GFP ap2m seedlings identified by mass spectrometric analysis	23975897	no
11	AT1G61580	RPL3B, R-protein L3 B
12	AT3G13230	RNA-binding KH domain-containing protein
13	AT4G10450	Ribosomal protein L6 family protein
14	AT4G15770	RNA binding protein
15	AT5G20290	Ribosomal protein S8e family protein
16	AT3G57530	CPK32, calcium-dependent protein kinase 32
17	AT3G56070	ROC2, rotamase cyclophilin 2
18	AT5G55920	OLI2, OLIGOCELLULA 2, S-adenosyl-L-methionine-dependent methyltransferases superfamily protein
19	AT3G46520	ACT12, actin-12
20	AT5G16130	Ribosomal protein S7e family protein, immunoprecipitated from AP2M-GFP ap2m seedlings identified by mass spectrometric analysis	23975897	no

## Sheet: LD
LD (Days to flowering time under 16hrs daylight, 18°C)
Rank	Gene	Description	PMID	Discovered by GWAS alone?
1	AT5G02490	Heat shock protein 70 (Hsp 70) family protein
2	AT3G09440	Heat shock protein 70 (Hsp 70) family protein
3	AT1G27360	SPL11, squamosa promoter-like 11, (1) involved in DELLA up-regulated floral development , (2) slightly downregulated by miR172 which regulates flowering	(1)16920880, (2)14573523	no
4	AT3G28730	SSRP1,HMG, high mobility group, encodes a component of the FAcilitates Chromatin Transcription (FACT) complex, SSRP1. Along with STP16 binds to the promoter of FLC	20404555	no
5	AT5G10140	MADS-box protein encoded by FLOWERING LOCUS C - transcription factor that functions as a repressor of floral transition and contributes to temperature compensation of the circadian clock.	10330478	yes
6	AT5G10170	MIPS3, myo-inositol-1-phosphate synthase 3
7	AT5G06650	GIS2, GLABROUS INFLORESCENCE STEMS 2, involved in trichome differentiation
8	AT4G32760	ENTH/VHS/GAT family protein
9	AT1G22770	GI, GIGATEA	16006578	yes
10	AT2G19670	PRMT1A, protein arginine methyltransferase 1A
11	AT5G53000	TAP46
12	AT4G01023	RING/U-box superfamily protein
13	AT1G13400	NUB, C2H2 and C2HC zinc fingers superfamily protein, functions in stamen and carpel development
14	AT2G21790	RNR1, ribonucleotide reductase 1
15	AT3G09270	GSTU8, glutathione S-transferase TAU 8, involved in DELLA down-regulated floral development	16920880	no
16	AT5G15020	SNL2, SIN3-like 2, Y2H assay with AFR1 and AFR2 which modulates the acetylation level for flowering time	24019760	no
17	AT5G63400	ADK1,adenylate kinase 1
18	AT2G30910	ARPC1A, actin-related protein C1A
19	AT1G46768	RAP2.1, related to AP2 1
20	AT5G22060	J2,DNAJ homologue 2

## Sheet: LDV
LDV (Days to flowering time under 16hrs daylight, 18°C, vernalized, 5wks at 4°C)
Rank	Gene	Description	PMID	Discovered by GWAS alone?
1	AT5G19780	TUA5,tubulin alpha-5
2	AT5G19770	TUA3,tubulin alpha-3
3	AT4G28390	AAC3,ADP/ATP carrier 3
4	AT4G14960	TUA6,Tubulin/FtsZ family protein
5	AT5G27850	Ribosomal protein L18e/L15 superfamily protein
6	AT3G05590	RPL18, ribosomal protein L18,Immunoprecipitated proteins from AP2M-GFP ap2m seedlings identified by mass spectrometric analysis	23975897	no
7	AT3G25520	ATL5,ribosomal protein L5, Immunoprecipitated proteins from AP2M-GFP ap2m seedlings identified by mass spectrometric analysis	23975897	no
8	AT5G45775	Ribosomal L5P family protein
9	AT4G33250	EIF3K,eukaryotic translation initiation factor 3K
10	AT3G48930	EMB1080, embryo defective 1080, Immunoprecipitated proteins from AP2M-GFP ap2m seedlings identified by mass spectrometric analysis	23975897	no
11	AT3G11250	Ribosomal protein L10 family protein
12	AT5G56010	HSP81-3,heat shock protein 81-3, interaction with FKF1 identified by TAP-MS analysis	25422419	no
13	AT3G58700	Ribosomal L5P family protein
14	AT2G44690	ARAC9, Arabidopsis RAC-like 9
15	AT5G20890	TCP-1/cpn60 chaperonin family protein
16	AT2G21790	RNR1, ribonucleotide reductase 1
17	AT5G20890	Mitochondrial substrate carrier family protein
18	AT3G57490	Ribosomal protein S5 family protein
19	AT2G42740	ribosomal protein large subunit 16A, Immunoprecipitated proteins from AP2M-GFP ap2m seedlings identified by mass spectrometric analysis	23975897	no
20	AT3G06720	IMPA-1, importin alpha isoform 1

## Sheet: Leafserr 10
Leafserr10 (Level of leaf serration of plants grown in 10°C)
Rank	Gene	Description	PMID	Discovered by GWAS alone?
1	AT5G19450	CDPK19,calcium-dependent protein kinase 19
2	AT5G12480	CPK7, calmodulin-domain protein kinase 7
3	AT4G13000	AGC (cAMP-dependent, cGMP-dependent and protein kinase C) kinase family protein
4	AT3G51850	CPK13, calcium-dependent protein kinase 13
5	AT1G73460	Protein kinase superfamily protein
6	AT5G67380	CKA1, casein kinase alpha 1
7	AT4G08800	Protein kinase superfamily protein
8	AT3G12580	HSP70, heat shock protein 70
9	AT2G05220	Ribosomal S17 family protein
10	AT1G04270	RPS15, cytosolic ribosomal protein S15
11	AT5G02450	Ribosomal protein L36e family protein
12	AT4G11110	SPA2, SPA1-related 2
13	AT5G43640	Ribosomal protein S19 family protein
14	AT5G61170	Ribosomal protein S19e family protein
15	AT2G36620	RPL24A, ribosomal protein L24
16	AT1G33140	PGY2, Ribosomal protein L6 family, adaxial-abaxial cell pattering	18305008	no
17	AT3G47370	Ribosomal protein S10p/S20e family protein
18	AT1G08360	Ribosomal protein L1p/L10e family
19	AT3G45030	Ribosomal protein S10p/S20e family protein
20	AT3G24830	Ribosomal protein L13 family protein

[truncated: 1 more sheets: Trichomeavg JA]
